# Supplementary material for: Early Introduction of Food Allergens and Risk of Developing Food Allergy
Source: Nutrients. 2021 Jul 5;13(7):2318. doi: 10.3390/nu13072318 (PMC8308770; doi:10.3390/nu13072318)
Supplement: Supplementary file 1 [file nutrients-13-02318-s001.zip]

Archive with 1 entries (1 files):
- nutrients-1260168-supplementary.pdf
